# Supplementary material for: An Interacting Quantum Atoms (IQA) and Relative Energy Gradient (REG) Analysis of the Anomeric Effect
Source: Molecules. 2022 Aug 6;27(15):5003. doi: 10.3390/molecules27155003 (PMC9370807; doi:10.3390/molecules27155003)
Supplement: Supplementary file 1 [file molecules-27-05003-s001.zip]

Archive with 1 entries (1 files):
- molecules-1836207-supplementary.pdf
